# Supplementary material for: Accuracy of Ultrasonography and Magnetic Resonance Imaging for Preoperative Staging of Cervical Cancer—Analysis of Patients from the Prospective Study on Total Mesometrial Resection
Source: Diagnostics (Basel). 2021 Sep 23;11(10):1749. doi: 10.3390/diagnostics11101749 (PMC8534714; doi:10.3390/diagnostics11101749)
Supplement: Supplementary file 1 [file diagnostics-11-01749-s001.zip]

Archive with 1 entries (1 files):
- diagnostics-1341194-supplementary.pdf
